# Supplementary material for: mRNA Localization Mechanisms in Trypanosoma cruzi
Source: PLoS One. 2013 Dec 4;8(12):e81375. doi: 10.1371/journal.pone.0081375 (PMC3852752; doi:10.1371/journal.pone.0081375)
Supplement: Table S1 — List of primers used in FISH and PCR assays. (XLSX) [file pone.0081375.s002.xlsx]

## Sheet: Sheet1
Name	Gene ID		5'-3' Sequence	Use
PFR2-UTR	TcCLB.508961.79	F	GTAACTCGAGTTTATTGTGGATGTGAC	3' UTR cloning
		R	CCAGGCTAGCTAAGGACCAACA	3' UTR cloning
Tubulin	TcCLB.411235.9	AS	TGCGTTCGTGCACTGGTACGTTGGTGAGGGTATGGAGGAGGGTGAGTTCTCGGAGGCCCGTGAG	FISH
		S	ACGCAAGCACGTGACCATGCAATTACTCCCATACCTCCTGCACTCAAGAGCCTCCGGGCACTC	FISH
PFR2	TcCLB.508961.79	AS	GAGACGAGCCAGATGAAGGATGCAAAGCGGCGCCTGAAGCAGCGGTGTGAGACGGACCTAAAG	FISH
		S	CTCTGCTCGGTCTACTTCCTACGTGTCGCCGCGGACTTCGTCGCCACACTCTGCCTGGATTTC	FISH
Cruzipain	TcCLB.510889.261	AS	TGGGGGACTATGAGAGACACCCTGCGGGCGTTCTGCGTTGCACCGGCGCGGGCGAAGGCGAT	FISH
		S	ACCCCCTGATACACTCTGTGCCACGCCCGCAAGACGCAACGTGGCCGCGCCCGCTTCCGCTA	FISH
Firefly luciferase	-	AS	TCTTCCCGACGATGACGCCGGTGAACTTCCCGCCGCCGTTGTTGTTTTGGAGCACGGAAAGACGATGAC	FISH
		S	AGAAGGGTGCTACTGCGGCCACTTGAAGGGCGGCGGCAACAACAAACCTCGTGCCTTTCTGCTACTG	FISH
Renilla luciferase	-	AS	GCTGAAAGTGTAGTAGATGTGATTGAATCATGGGATGAATGGCCTGATATTGAAGAAGATATTGCGTTG	FISH
		S	CGACTTTCACATCATCTACACTAACTTAGTACCCTACTTACCGGATCTATAACTTCTTCTATAACGCAAC	FISH
TcRBP40	TcCLB.511837.129	F	GGGGACAAGTTTGTACAAAAAAGCAGGCTTCATGCCACAATCGAAACCAAGAGCC	RT-qPCR
		R	GGGGACCACTTTGTACAAGAAAGCTGGGTCTCACAACAAACGTTTGGCTGGAGTG	RT-qPCR
TcPOL2	TcCLB.506779.60	F	GTTAGCGGAATTTGCGAACGACC	RT-qPCR
		R	CATGAGGCTGACCGAGGGGATT	RT-qPCR
RBP15	TcCLB.509715.23	F	GAGGCATTGAATGATTTTAGGGTGG	RT-qPCR
		R	TCGCCGTTTTCTTCTCTCCAGC	RT-qPCR
CRU	TcCLB.507603.270	F	CCAACCACCACGACAACCACAAGT	RT-qPCR
		R	AGCCGGTTGCATTTGTTGAGAGG	RT-qPCR
L9	TcCLB.506835.30	F	CCTTCACTGCCGTTCGTT	RT-qPCR
		R	ATGCGAGAGTGCCGTGTT	RT-qPCR
kDNA	TcCLB.508719.40	F	ACCGTCTCCGAAGCGCAATAAAA	RT-PCR
		R	TGCGCATATTTCGACGGTTTACG	RT-PCR
ARP2	TcCLB.511635.30	F	GCTCCAGCGCCACATACTTTCG	RT-PCR
		R	CGCGTATGATGGCTCCACTTCC	RT-PCR
