# Supplementary material for: mRNA Localization Mechanisms in Trypanosoma cruzi
Source: PLoS One. 2013 Dec 4;8(12):e81375. doi: 10.1371/journal.pone.0081375 (PMC3852752; doi:10.1371/journal.pone.0081375)
Supplement: Table S2 — Relative fluorescence intensity of β-tubulin and PFR2 mRNAs in epimastigote cells. (XLSX) [file pone.0081375.s003.xlsx]

## Sheet: Tubulin
Tubulin										PFR2
		Perinuclear		Anterior		Posterior		T Test				Anterior		Posterior
#	Area	Mean	IntDen	Mean	IntDen	Mean	IntDen	Perinuclear-Anterior		#	Area	Mean	IntDen	Mean	IntDen	T Test
1	908	85	111860	51.652	44421	54.131	32695	2.90557e-10		1	908	86.685	78710	68.754	62429	3.01206e-07
2	908	85	182155	55.638	52300	44.806	41580	Perinuclear-Posterior		2	908	86.91	74482	70.92	62693
3	908	67.938	109991	47.421	51215	62.655	52630	3.28554e-09		3	908	85.339	58713	73.125	43290
4	908	85	116535	51.811	49531	47.285	45394			4	908	94.593	48053	67.264	30067
5	908	84.969	192200	47.026	62121	64.037	82352			5	908	85.242	38103	72.834	21996
6	908	85	111860	49.036	55116	49.139	55232			6	908	86.944	38951	73.699	25721
7	908	84.979	99935	47.505	35154	48.264	35715			7	908	85	163285	71.135	64591
8	908	85	111860	57.556	46045	55.882	44706			8	908	85	102510	68.253	40269
9	908	85	182155	56.039	62988	56.511	63518			9	908	85	93925	66.766	54214
10	908	85	180880	59.702	69493	62.792	73090			10	908	85.039	43710	66.272	35787
11	908	85	101320	71.142	53499	69.4	52189			11	908	84.929	140303	36.299	20618
	Mean	83.4442		54.048		55.9002				12	908	84.479	108725	37.17	39400
	St Dev	5.11709		7.13169		8.01869				13	908	84.855	135937	34.364	36563
										14	908	84.34	22350	38.742	9608
										15	908	85	38760	41.161	17617
											Mean	85.957		59.1172
											St Dev	2.52788		16.004
